# Supplementary material for: Gapless Genome Assembly of Puccinia triticina Provides Insights into Chromosome Evolution in Pucciniales
Source: Microbiol Spectr. 2023 Jan 23;11(1):e02828-22. doi: 10.1128/spectrum.02828-22 (PMC9927501; doi:10.1128/spectrum.02828-22)
Supplement: Supplemental file 2 — Supplemental material. Download spectrum.02828-22-s0002.xlsx, XLSX file, 0.02 MB [file spectrum.02828-22-s0002.xlsx]

## Sheet: Table S1
Table S1. Pathotype identification of isolate Pt15
Lr gene	Reaction	Code
Lr1	H
Lr2a	L	P
Lr2c	H
Lr3	H
Lr9	L
Lr16	H	H
Lr24	L
Lr26	H
Lr3ka	H
Lr11	H	T
Lr17	H
Lr30	H
LrB	H
Lr10	H
Lr14a	H	T
Lr18	H
Lr21	H
Lr28	L	M
Lr39	L
Lr42	H

## Sheet: Table S2
Table S2. Summary for the Pt15 genome sequencing
	Pacbio HiFi	Pacbio HiFi (>=10 kb)	Illumina
Total bases (Gb)	19.83	17.93	29
Number of reads	1356042	1156153	194947434
Mean read length (bp)	14621	15510	150
N50 read length (bp)	15177	15665	150

## Sheet: Table S3
Table S3. Summary of initial genome assembly
	Haplotype A	Haplotype B
Total length (bp)	123077826	122142489
Contig number	24	32
Contig N50 (bp)	7485535	6782483
GC content (%)	46.63	46.6

## Sheet: Table S4
Table S4. Genomic characteristic of each chromosome in Pt genome
Chromosome ID	Size (bp)	GC%	Repeat （%）	Gene number	Chromosome ID	Size (bp)	GC (%)	Repeat (%)	Gene number
chr1A	9207429	46.64	61.88	1027	chr1B	8880351	46.72	60.79	1012
chr2A	8997879	46.61	63.5	948	chr2B	8795367	46.64	62.64	916
chr3A	8806656	46.66	62.99	915	chr3B	8495914	46.78	62.85	891
chr4A	8485360	46.62	64.67	878	chr4B	8089579	46.63	63.1	879
chr5A	8063893	46.83	59.8	942	chr5B	7574744	46.79	58.92	892
chr6A	7938381	46.65	60.04	902	chr6B	7911631	46.59	61.07	893
chr7A	7715772	46.76	64.16	825	chr7B	7753322	46.76	64.45	802
chr8A	7485535	46.65	64.97	777	chr8B	7611050	46.67	64.48	814
chr9A	7113930	46.62	64.16	705	chr9B	6782483	46.54	62.9	693
chr10A	7045429	46.7	63.42	732	chr10B	7318709	46.56	64.97	699
chr11A	6989829	46.55	64.54	703	chr11B	7069889	46.42	64.79	702
chr12A	6029387	46.47	65.62	587	chr12B	5792791	46.57	64.5	595
chr13A	5489159	46.47	64.95	518	chr13B	5938086	46.47	65.72	559
chr14A	5313206	46.53	67.47	491	chr14B	5222368	46.48	66.83	506
chr15A	4974550	46.67	62.87	484	chr15B	4663602	46.76	61.08	502
chr16A	4638856	46.64	66.92	424	chr16B	4253306	46.69	64.38	413
chr17A	4350819	46.75	65.8	426	chr17B	4476548	46.7	66.53	440
chr18A	4177526	46.38	61.56	453	chr18B	4484333	46.4	63.19	484

## Sheet: Table S5
Table S5 Summary statics of structural variations between homologous chromosomes.
	Count	Total size (bp)	Minimum size (bp)	Maximum size (bp)	Median size (bp)
Inversions	53	1349548	123	313670	6742
Translocations	73	280613	119	47598	1072
Invert-translocations	76	236774	175	17936	1046
Duplications	495	1544911	102	70858	758
Invert-duplications	370	587203	134	34131	705
Insertions	19177	317638	1	8360	2
Deletions	19834	364941	1	22335	2
SNPs	370259	370259	1	1	1

## Sheet: Table S6
Table S6. Data imformation for genome analysis
	Species	Data soucre	Reference
	Puccinia triticina Pt15	This study
Gene prediction	Puccinia triticina 1-1 BBBD Race 1	NCBI database	Cuomo CA, Bakkeren G, Khalil HB, Panwar V, Joly D, Linning R, Sakthikumar S, Song X, Adiconis X, Fan L, et al. 2017. Comparative Analysis Highlights Variable Genome Content of Wheat Rusts and Divergence of the Mating Loci. G3. 7:361-376.
Gene prediction	Puccinia graminis f. sp. tritici CRL 75-36-700-3	NCBI database	Duplessis S, Cuomo CA, Lin YC, Aerts A, Tisserant E, Veneault-Fourrey C, Joly DL, Hacquard S, Amselem J, Cantarel BL, et al. 2011. Obligate biotrophy features unraveled by the genomic analysis of rust fungi. Proc Natl Acad Sci U S A. 108:9166-9171
Gene prediction	Puccinia striiformis f. sp. tritici PST-78	NCBI database	Cuomo CA, Bakkeren G, Khalil HB, Panwar V, Joly D, Linning R, Sakthikumar S, Song X, Adiconis X, Fan L, et al. 2017. Comparative Analysis Highlights Variable Genome Content of Wheat Rusts and Divergence of the Mating Loci. G3. 7:361-376.
Comprative analysis	Puccinia graminis f. sp. tritici 21-0	JGI databease	Li F, Upadhyaya NM, Sperschneider J, Matny O, Nguyen-Phuc H, Mago R, Raley C, Miller ME, Silverstein KAT, Henningsen E, et al. 2019. Emergence of the Ug99 lineage of the wheat stem rust pathogen through somatic hybridisation. Nat Commun. 10:5068.
Comprative analysis	Puccinia striiformis f. sp. tritici PstS1	NCBI database	Schwessinger B, Jones A, Albekaa M, Hu Y, Mackenzie A, Tam R, Nagar R, Milgate A, Rathjen JP, Periyannan S. 2022. A Chromosome Scale Assembly of an Australian Puccinia striiformis f. sp. tritici Isolate of the PstS1 Lineage. Mol Plant Microbe Interact.MPMI09210236A.
Comprative analysis	Puccinia coronata f. sp. avenae 203	https://data.csiro.au/collection/csiro:53477	Steffenson BJ, Dodds PN, Sperschneider J, et al. 2022. A chromosome-level, fully phased genome assembly of the oat crown rust fungus Puccinia coronata f. sp. avenae: a resource to enable comparative genomics in the cereal rusts. bioRxiv. doi: https://doi.org/10.1101/2022.01.26.477636.
Comprative analysis	Austropuccinia psidii	DOI: 10.5281/zenodo.3567172	Tobias PA, Schwessinger B, Deng CH, Wu C, Dong C, Sperschneider J, Jones A, Lou Z, Zhang P, Sandhu K, et al. 2021. Austropuccinia psidii, causing myrtle rust, has a gigabase-sized genome shaped by transposable elements. G3. 11.
Comprative analysis	Melampsora larici-populina 98AG31	JGI database	Persoons A, Maupetit A, Louet C, Andrieux A, Lipzen A, Barry KW, Na H, Adam C, Grigoriev IV, Segura V, et al. 2022. Genomic Signatures of a Major Adaptive Event in the Pathogenic Fungus Melampsora larici-populina. Genome Biol Evol. 14.
Note: The primary haplotype assembly for each species has been used in this study.
